# Supplementary material for: Identification of MAPK10 as a Candidate Gene for High Milk Production in Water Buffaloes Through a Genome-Wide Association Study
Source: Animals (Basel). 2025 Aug 31;15(17):2567. doi: 10.3390/ani15172567 (PMC12427381; doi:10.3390/ani15172567)
Supplement: Supplementary file 1 [file animals-15-02567-s001.zip]

Archive with 1 entries (1 files):
- animals-3802794-supplementary.xls
