# Supplementary material for: Identification of MAPK10 as a Candidate Gene for High Milk Production in Water Buffaloes Through a Genome-Wide Association Study
Source: Animals (Basel). 2025 Aug 31;15(17):2567. doi: 10.3390/ani15172567 (PMC12427381; doi:10.3390/ani15172567)
Supplement: Supplementary file 1 [file animals-15-02567-s001.zip › animals-3802794-supplementary.xls]

id	num	qvalue	per	ratio	KEGG_A_class_pathway	ID	Descrption	Pvalue	Qvalue
Apoptosis - multiple species	1	0.02474349	100	0.032	Cellular Processes	ko04215	Apoptosis - multiple species	0.003722382	0.02474349
Toll and Imd signaling pathway	1	0.02474349	100	0.021	Organismal Systems	ko04624	Toll and Imd signaling pathway	0.005763689	0.02474349
Type II diabetes mellitus	1	0.02474349	100	0.02	Human Diseases	ko04930	Type II diabetes mellitus	0.006003842	0.02474349
Apoptosis - fly	1	0.02474349	100	0.019	Cellular Processes	ko04214	Apoptosis - fly	0.00648415	0.02474349
Mitophagy - animal	1	0.02474349	100	0.017	Cellular Processes	ko04137	Mitophagy - animal	0.006964457	0.02474349
Hippo signaling pathway - fly	1	0.02474349	100	0.015	Environmental Information Processing	ko04391	Hippo signaling pathway - fly	0.008165226	0.02474349
Fc epsilon RI signaling pathway	1	0.02474349	100	0.014	Organismal Systems	ko04664	Fc epsilon RI signaling pathway	0.008525456	0.02474349
Epithelial cell signaling in Helicobacter pylori infection	1	0.02474349	100	0.014	Human Diseases	ko05120	Epithelial cell signaling in Helicobacter pylori infection	0.008645533	0.02474349
Shigellosis	1	0.02474349	100	0.014	Human Diseases	ko05131	Shigellosis	0.008645533	0.02474349
Adipocytokine signaling pathway	1	0.02474349	100	0.014	Organismal Systems	ko04920	Adipocytokine signaling pathway	0.008885687	0.02474349
Pertussis	1	0.02474349	100	0.013	Human Diseases	ko05133	Pertussis	0.009125841	0.02474349
Pancreatic cancer	1	0.02474349	100	0.013	Human Diseases	ko05212	Pancreatic cancer	0.009486071	0.02474349
MAPK signaling pathway - fly	1	0.02474349	100	0.012	Environmental Information Processing	ko04013	MAPK signaling pathway - fly	0.009846302	0.02474349
IL-17 signaling pathway	1	0.02474349	100	0.012	Organismal Systems	ko04657	IL-17 signaling pathway	0.01032661	0.02474349
Prolactin signaling pathway	1	0.02474349	100	0.012	Organismal Systems	ko04917	Prolactin signaling pathway	0.01032661	0.02474349
Longevity regulating pathway - worm	1	0.02474349	100	0.011	Organismal Systems	ko04212	Longevity regulating pathway - worm	0.01068684	0.02474349
Colorectal cancer	1	0.02474349	100	0.011	Human Diseases	ko05210	Colorectal cancer	0.01068684	0.02474349
ErbB signaling pathway	1	0.02474349	100	0.011	Environmental Information Processing	ko04012	ErbB signaling pathway	0.01080692	0.02474349
Progesterone-mediated oocyte maturation	1	0.02474349	100	0.011	Organismal Systems	ko04914	Progesterone-mediated oocyte maturation	0.01092699	0.02474349
GnRH signaling pathway	1	0.02474349	100	0.01	Organismal Systems	ko04912	GnRH signaling pathway	0.01152738	0.02474349
Th1 and Th2 cell differentiation	1	0.02474349	100	0.01	Organismal Systems	ko04658	Th1 and Th2 cell differentiation	0.01164745	0.02474349
Endocrine resistance	1	0.02474349	100	0.01	Human Diseases	ko01522	Endocrine resistance	0.01176753	0.02474349
Salmonella infection	1	0.02474349	100	0.01	Human Diseases	ko05132	Salmonella infection	0.01188761	0.02474349
RIG-I-like receptor signaling pathway	1	0.02474349	100	0.01	Organismal Systems	ko04622	RIG-I-like receptor signaling pathway	0.01236792	0.02474349
Choline metabolism in cancer	1	0.02474349	100	0.01	Human Diseases	ko05231	Choline metabolism in cancer	0.01236792	0.02474349
T cell receptor signaling pathway	1	0.02474349	100	0.01	Organismal Systems	ko04660	T cell receptor signaling pathway	0.01248799	0.02474349
C-type lectin receptor signaling pathway	1	0.02474349	100	0.009	Organismal Systems	ko04625	C-type lectin receptor signaling pathway	0.01272815	0.02474349
Insulin resistance	1	0.02474349	100	0.009	Human Diseases	ko04931	Insulin resistance	0.01332853	0.02474349
Toxoplasmosis	1	0.02474349	100	0.009	Human Diseases	ko05145	Toxoplasmosis	0.01332853	0.02474349
Th17 cell differentiation	1	0.02474349	100	0.009	Organismal Systems	ko04659	Th17 cell differentiation	0.01344861	0.02474349
Inflammatory mediator regulation of TRP channels	1	0.02474349	100	0.009	Organismal Systems	ko04750	Inflammatory mediator regulation of TRP channels	0.01356868	0.02474349
AGE-RAGE signaling pathway in diabetic complications	1	0.02474349	100	0.009	Human Diseases	ko04933	AGE-RAGE signaling pathway in diabetic complications	0.01380884	0.02474349
Sphingolipid signaling pathway	1	0.02474349	100	0.008	Environmental Information Processing	ko04071	Sphingolipid signaling pathway	0.0145293	0.02474349
Chagas disease	1	0.02474349	100	0.008	Human Diseases	ko05142	Chagas disease	0.01464938	0.02474349
Toll-like receptor signaling pathway	1	0.02474349	100	0.008	Organismal Systems	ko04620	Toll-like receptor signaling pathway	0.01476945	0.02474349
Neurotrophin signaling pathway	1	0.02474349	100	0.008	Organismal Systems	ko04722	Neurotrophin signaling pathway	0.01500961	0.02474349
Autophagy - animal	1	0.02474349	100	0.008	Cellular Processes	ko04140	Autophagy - animal	0.01548991	0.02474349
TNF signaling pathway	1	0.02474349	100	0.008	Environmental Information Processing	ko04668	TNF signaling pathway	0.01548991	0.02474349
Dopaminergic synapse	1	0.02474349	100	0.008	Organismal Systems	ko04728	Dopaminergic synapse	0.01585014	0.02474349
FoxO signaling pathway	1	0.02474349	100	0.007	Environmental Information Processing	ko04068	FoxO signaling pathway	0.0160903	0.02474349
Osteoclast differentiation	1	0.02474349	100	0.007	Organismal Systems	ko04380	Osteoclast differentiation	0.01669068	0.02474349
Wnt signaling pathway	1	0.02474349	100	0.007	Environmental Information Processing	ko04310	Wnt signaling pathway	0.01681076	0.02474349
Relaxin signaling pathway	1	0.02474349	100	0.007	Organismal Systems	ko04926	Relaxin signaling pathway	0.01705091	0.02474349
Apoptosis	1	0.02474349	100	0.007	Cellular Processes	ko04210	Apoptosis	0.01741114	0.02474349
Retrograde endocannabinoid signaling	1	0.02474349	100	0.007	Organismal Systems	ko04723	Retrograde endocannabinoid signaling	0.01753122	0.02474349
Insulin signaling pathway	1	0.02474349	100	0.007	Organismal Systems	ko04910	Insulin signaling pathway	0.01789145	0.02474349
Hepatitis C	1	0.02474349	100	0.007	Human Diseases	ko05160	Hepatitis C	0.01789145	0.02474349
Fluid shear stress and atherosclerosis	1	0.02504102	100	0.006	Human Diseases	ko05418	Fluid shear stress and atherosclerosis	0.01849183	0.02504102
Non-alcoholic fatty liver disease	1	0.02518215	100	0.006	Human Diseases	ko04932	Non-alcoholic fatty liver disease	0.01909222	0.02518215
Hepatitis B	1	0.02518215	100	0.006	Human Diseases	ko05161	Hepatitis B	0.0196926	0.02518215
Tight junction	1	0.02518215	100	0.006	Cellular Processes	ko04530	Tight junction	0.02005283	0.02518215
NOD-like receptor signaling pathway	1	0.02518215	100	0.006	Organismal Systems	ko04621	NOD-like receptor signaling pathway	0.02041306	0.02518215
Protein processing in endoplasmic reticulum	1	0.02518215	100	0.006	Genetic Information Processing	ko04141	Protein processing in endoplasmic reticulum	0.02053314	0.02518215
Necroptosis	1	0.0265948	100	0.005	Cellular Processes	ko04217	Necroptosis	0.02209414	0.0265948
Influenza A	1	0.02823989	100	0.005	Human Diseases	ko05164	Influenza A	0.02389529	0.02823989
Tuberculosis	1	0.02848823	100	0.005	Human Diseases	ko05152	Tuberculosis	0.02473583	0.02848823
Kaposi sarcoma-associated herpesvirus infection	1	0.02848823	100	0.005	Human Diseases	ko05167	Kaposi sarcoma-associated herpesvirus infection	0.02509606	0.02848823
Epstein-Barr virus infection	1	0.02848823	100	0.005	Human Diseases	ko05169	Epstein-Barr virus infection	0.02545629	0.02848823
Focal adhesion	1	0.02848823	100	0.005	Cellular Processes	ko04510	Focal adhesion	0.02605668	0.02848823
Herpes simplex virus 1 infection	1	0.02848823	100	0.005	Human Diseases	ko05168	Herpes simplex virus 1 infection	0.02629683	0.02848823
cAMP signaling pathway	1	0.03083613	100	0.004	Environmental Information Processing	ko04024	cAMP signaling pathway	0.02893852	0.03083613
Ras signaling pathway	1	0.0309682	100	0.004	Environmental Information Processing	ko04014	Ras signaling pathway	0.0295389	0.0309682
Human T-cell leukemia virus 1 infection	1	0.03344998	100	0.004	Human Diseases	ko05166	Human T-cell leukemia virus 1 infection	0.03242075	0.03344998
MAPK signaling pathway	1	0.03634201	100	0.003	Environmental Information Processing	ko04010	MAPK signaling pathway	0.0357829	0.03634201
Pathways in cancer	1	0.06604227	100	0.002	Human Diseases	ko05200	Pathways in cancer	0.06604227	0.06604227
